# Supplementary material for: Detection and density of breeding marsh birds in Iowa wetlands
Source: PLoS One. 2020 Jan 24;15(1):e0227825. doi: 10.1371/journal.pone.0227825 (PMC6980496; doi:10.1371/journal.pone.0227825)
Supplement: S1 Appendix — Restored shallow lakes are indicated by an asterisk. (XLSX) [file pone.0227825.s001.xlsx]

## Sheet: Wetlands
Name	County	Easting	Northing
Big Wall Lake WMA*	Wright	4.71926e+06	446531
Burr Oak Lake WMA*	Emmet	4.79432e+06	358299
D.U. Marsh*	Clay	4.77623e+06	341689
Dan Green Slough WMA*	Clay	4.78754e+06	337282
Diamond Lake WMA*	Dickinson	4.81667e+06	322786
Elk Lake WPA	Clay	4.7718e+06	343527
Elm Lake WMA	Wright	4.73489e+06	444461
Four Mile Lake*	Emmet	4.80638e+06	345451
Garlock Slough WMA	Dickinson	4.80179e+06	323851
Jemmerson Slough*	Dickinson	4.8108e+06	326971
Jensen Slough	Emmet	4.79582e+06	363575
Little Storm Lake*	Buena Vista	4.72352e+06	316444
Little Swan Lake	Dickinson	4.81376e+06	342068
Lizard Lake*	Pocahontas	4.72552e+06	377576
Marble Lake*	Dickinson	4.81571e+06	327355
McQuown's Slough*	Emmet	4.7958e+06	359315
Meredith Marsh WMA*	Hancock	4.78894e+06	443068
Morse Lake WMA	Wright	4.74313e+06	443387
Pickerel Lake WMA*	Buena Vista	4.75225e+06	343082
Pleasant Lake WMA	Dickinson	4.80778e+06	335758
Prairie Lake WMA	Dickinson	4.80517e+06	332842
Rice Lake WMA*	Winnebago	4.80425e+06	459676
South Twin Lake WMA	Calhoun	4.70236e+06	364357
Trumbull Lake*	Clay	4.7841e+06	341500
Twelve Mile Lake WMA	Emmet	4.79471e+06	347815
Ventura Marsh WMA*	Cerro Gordo and Hancock	4.77413e+06	459699
Virgin Lake WMA*	Palo Alto	4.77393e+06	345631
West Hottes Lake*	Dickinson	4.81611e+06	326586
West Slough*	Emmet	4.79851e+06	362541
West Swan Lake WMA	Emmet	4.80187e+06	364589
